# Supplementary material for: The MdERF17–MdbHLH149 Module Mediates Ethylene‐Induced Starch Degradation Through the Transcriptional Repression of α‐Amylase MdAMY1 in Apple
Source: Plant Biotechnol J. 2026 Jan 23;24(5):3141–57. doi: 10.1111/pbi.70561 (PMC13110154; doi:10.1111/pbi.70561)
Supplement: Supplementary file 1 — Data S1: Annotation of differentially expressed genes detected in the fruits of ‘Starking Delicious’ apple at the 100 vs. 115 (DAB) starch and sucrose metabolic pathways via RNA‐seq. [file PBI-24-3141-s001.xlsx]

## Sheet: Data S1
Data S1. Annotation of differentially expressed genes detected in the fruits of 'Starking Delicious' apple at the 100 vs 115 (DAB) starch and sucrose metabolic pathways via RNA-seq.
ID	100-1	100-2	100-3	115-1	115-2	115-3	145-1	145-2	145-3
MD14G1062500	6.77	6.03	7.17	74.5	61.66	76.14	96.95	97.52	92.99
MD10G1002300	139.48	139.43	125.63	56.57	56.09	59.14	85.3	96.92	93.47
MD01G1120400	208.86	253.11	209.37	77.94	90.62	84.46	67.14	44.69	58.22
MD04G1042400	17.8	19.32	18.2	44.5	43.33	48.41	69.72	62.5	68.43
MD08G1014300	27.26	24.63	26.22	11.1	11.82	11.38	5.57	5.86	5.29
MD07G1286100	1	1.33	1.34	7.32	5.96	5.76	0.8	1.31	1.52
MD10G1002500	137	94.61	88.12	48.76	53.39	52.49	81.31	95.48	85.2
MD12G1010100	9.69	10.98	9.1	4.98	4.11	5.59	5.23	7.94	5.89
MD11G1268500	7.37	4.62	4.95	11.24	11.5	12.8	5.95	5.55	5.04
MD08G1101700	0.72	0.61	0.19	2.01	1.9	1.94	5.43	5.03	5.34
MD02G1052300	4.53	3.34	3.13	8.28	7.4	7.92	7.07	7.44	5.88
MD10G1265100	1.42	2.52	1.55	5.14	3.42	4.62	2.67	1.92	2.24
MD17G1091600	1.27	0.89	0.82	0.16	0.12	0.32	0.32	0.26	0.16
MD05G1002700	0.73	0.98	0.57	0.18	0.1	0.21	0.09	0.09	0
MD07G1246200	2.5	1.44	1.73	4.64	3.27	4.51	3.07	3.97	3.61
MD17G1104000	2.8	1.56	2.53	1.37	0.45	0.47	0.44	0.73	0.47
MD05G1067300	1.38	1.33	1.31	0.36	0.33	0.45	0.8	0.73	0.55
MD05G1081100	0.35	0.32	0.53	0.97	1.33	1.25	1.23	1.27	0.99
