# Supplementary material for: The MdERF17–MdbHLH149 Module Mediates Ethylene‐Induced Starch Degradation Through the Transcriptional Repression of α‐Amylase MdAMY1 in Apple
Source: Plant Biotechnol J. 2026 Jan 23;24(5):3141–57. doi: 10.1111/pbi.70561 (PMC13110154; doi:10.1111/pbi.70561)
Supplement: Supplementary file 2 — Data S2: Annotation of differentially expressed genes detected in the fruits of ‘Starking Delicious’ apple at the 115 vs. 145 (DAB) starch and sucrose metabolic pathways via RNA‐seq. [file PBI-24-3141-s003.xlsx]

## Sheet: Data S2
Data S2. Annotation of differentially expressed genes detected in the fruits of 'Starking Delicious' apple at the 115 vs 145 (DAB) starch and sucrose metabolic pathways via RNA-seq.
ID	100-1	100-2	100-3	115-1	115-2	115-3	145-1	145-2	145-3
MD07G1286100	1	1.33	1.34	7.32	5.96	5.76	0.8	1.31	1.52
MD15G1365900	4.29	6.23	4.75	2.95	4.31	2.56	0.8	0.58	0.85
MD11G1268500	7.37	4.62	4.95	11.24	11.5	12.8	5.95	5.55	5.04
MD11G1178000	1.28	1.16	0.65	0.78	0.67	0.72	0.04	0.15	0.08
MD04G1187200	0.91	0.71	1.06	1.56	2.03	1.37	0.55	0.54	0.81
MD00G1020300	1.16	0.54	0.55	1.29	1.27	1.89	0.62	0.72	0.56
MD08G1006000	0.92	0.85	1.03	1.82	1.32	1.97	0.63	0.59	0.69
MD10G1316100	0.05	0.17	0.03	0.85	0.2	0.6	0	0.04	0
MD08G1101700	0.72	0.61	0.19	2.01	1.9	1.94	5.43	5.03	5.34
MD07G1159300	5.21	4.46	3.43	2.55	2.24	2.3	4.85	4.84	4.27
MD09G1103800	2.97	3.74	3.3	2.59	3.05	2.98	5.34	6.21	5.6
