# Supplementary material for: The MdERF17–MdbHLH149 Module Mediates Ethylene‐Induced Starch Degradation Through the Transcriptional Repression of α‐Amylase MdAMY1 in Apple
Source: Plant Biotechnol J. 2026 Jan 23;24(5):3141–57. doi: 10.1111/pbi.70561 (PMC13110154; doi:10.1111/pbi.70561)
Supplement: Supplementary file 3 — Data S3: Annotation of differentially expressed genes detected in the fruits of ‘Starking Delicious’ apple treated with 1‐MCP via RNA‐seq. [file PBI-24-3141-s002.xlsx]

## Sheet: Data S3
Data S3. Annotation of differentially expressed genes detected in the fruits of 'Starking Delicious' apple treated with 1-MCP via RNA-seq.
ID	1-MCP-1	1-MCP-2	WT-1	WT-2
MD08G1101700	0.314528	0.515809	1.2894	0.986134
MD11G1268500	0.724453	1.19655	0.497189	0.892322
MD07G1286100	1.20267	1.18339	0.379254	0.0966847
