# Supplementary material for: The MdERF17–MdbHLH149 Module Mediates Ethylene‐Induced Starch Degradation Through the Transcriptional Repression of α‐Amylase MdAMY1 in Apple
Source: Plant Biotechnol J. 2026 Jan 23;24(5):3141–57. doi: 10.1111/pbi.70561 (PMC13110154; doi:10.1111/pbi.70561)
Supplement: Supplementary file 4 — Data S4: Annotation of differentially expressed transcription factors detected in the fruits of ‘Starking Delicious’ apple at 100, 115 and 145 (DAB) via RNA‐seq. [file PBI-24-3141-s005.xlsx]

## Sheet: Data S4
Data S4. Annotation of differentially expressed transcription factors detected in the fruits of 'Starking Delicious' apple at 100, 115 and 145 days after bloom (DAB) via RNA-seq.
ID	100-1	100-2	100-3	115-1	115-2	115-3	145-1	145-2	145-3
MD01G1093700	2.08	2.88	2.69	10.44	8.78	7.52	31.09	32.84	29.77
MD01G1094400	0.07	0.32	0.14	1.49	0.71	1.45	3.67	3.89	4.18
MD16G1228600	0.16	0.17	0.39	1.17	1.53	1.72	2.83	5.53	3.44
MD02G1171800	0.87	0.64	0.87	1.92	3.1	2.89	4.65	7.51	6.19
MD16G1274200	13.3	11.57	11.59	3.48	2.74	3.67	1.26	1.84	1.54
MD10G1192900	3.99	4.29	3.4	1	1.77	1.38	0.29	0.18	0.69
MD06G1051900	17.16	17.54	21.02	8.2	5.73	7.69	2.53	2.94	4.07
MD15G1221100	15.01	15.59	16.45	2.64	1.91	2.28	0.36	0.42	0.52
MD16G1262200	1.36	3.11	2.66	0.47	1.36	1.06	0.45	0.11	0.17
MD06G1104100	4.88	4.38	6.58	0.8	1.22	0.79	0.17	0.08	0.37
MD10G1238700	16.11	17.79	12.75	7.19	7.86	6.65	4.42	3	1.96
